# Supplementary material for: Human Hantavirus Infections in Hungary (2018–2025): Epidemiology, Molecular Detection Across Clinical Sample Types, and Phylogenetic Analysis
Source: Viruses. 2026 Mar 16;18(3):366. doi: 10.3390/v18030366 (PMC13030873; doi:10.3390/v18030366)
Supplement: Supplementary file 1 [file viruses-18-00366-s001.zip]

Archive with 1 entries (1 files):
- viruses-4188998-supplementary.pdf
